# Supplementary material for: Endophilin-A coordinates priming and fusion of neurosecretory vesicles via intersectin
Source: Nat Commun. 2020 Mar 9;11:1266. doi: 10.1038/s41467-020-14993-8 (PMC7062783; doi:10.1038/s41467-020-14993-8)
Supplement: Supplementary file 4 — Supplementary Table [file 41467_2020_14993_MOESM4_ESM.xlsx]

## Sheet: Sheet1
KEY RESOURCES TABLE
REAGENT or RESOURCE	SOURCE	IDENTIFIER
Antibodies
AP-180 (WB 1:2500)	Synaptic Systems	# 155002
AP-2 - Anti-alpha Adaptin antibody [AP6] (ICC 1:500)	Abcam	ab2730
Chromogranin-A ( WB 1:500 ICC 1:100)	Abcam	ab45138
Clathrin-heavy chain (HC) (WB 1:500 ICC:1:500)	Abcam	ab2731
Donkey Anti-Goat IR 800 (WB 1:10000)	Li-Cor	926-32214
Donkey Anti-Guinea pig IR 800 (WB 1:10000)	Li-Cor	925-32411
dynamin (1, 2, 3) Clone 41 (WB 1:1000 ICC 1:400)	BD Biosciences	610245
endophilin A1 #664 (WB 1:2000; ICC 1:400)	Custom-made by Synaptic Systems	(lot #664) Guinea Pig
endophilin A1 L-18 (WB 1:1000)	Santa Cruz	sc-10875
endophilin A2 SH3GL1 (WB 1:500)	Santa Cruz	SH3GL1
endophilin A2 #8407 (WB 1:250)	Custom-made by Synaptic Systems	(lot #8407) Rabbit
endophilin A2 Stimpy (WB 1:1000)	Stimpy (gift of Prof. P. De Camilli)	Milosevic et al., Neuron 2011
endophilin A3 S-15 (WB 1:1000)	Santa Cruz	sc-10880
GAPDH (WB 1:10000)	Sigma-Aldrich	G9545
Goat Anti-Chicken Alexa405 (ICC 1:200)	Abcam	ab175674
Goat Anti-Guinea pig Alexa488 (ICC 1:200)	Life Technologies	A-11073
Goat Anti-Guinea pig Alexa568 (ICC 1:200)	Life Technologies	A-11075
Goat Anti-Mouse Alexa488 (ICC 1:200)	Life Technologies	A-11001
Goat Anti-Mouse Alexa568 (ICC 1:200)	Life Technologies	A-11004
Goat Anti-Mouse Alexa594 (ICC 1:200)	Life Technologies	A-11032
Goat Anti-Mouse Alexa647 (ICC 1:200)	Life Technologies	A32728
Goat Anti-Mouse IR 680 (WB 1:10000)	Li-Cor	926-68020
Goat Anti-Mouse IR 800 (WB 1:10000)	Li-Cor	926-32210
Goat Anti-Rabbit Alexa488 (ICC 1:200)	Life Technologies	A-11034
Goat Anti-Rabbit Alexa568 (ICC 1:200)	Life Technologies	A-11011
Goat Anti-Rabbit Alexa594 (ICC 1:200)	Life Technologies	R37117
Goat Anti-Rabbit Alexa647 (ICC 1:200)	Life Technologies	A32733
Goat Anti-Rabbit HRP (ICC 1:200)	Cell Signaling	7074S
Goat Anti-Rabbit IR 680 (WB 1:10000)	Li-Cor	926-68021
Goat Anti-Rabbit IR 800 (WB 1:10000)	Li-Cor	926-32211
HPRT (WB 1:1000)	Abcam	ab10479
intersectin-1 (WB 1:1000; ICC 1:500)	gift of Prof. V. Haucke, Berlin	Pachstein et al., EMBO Rep 2015
intersectin-2 (WB 1:1000; ICC 1:250)	Sigma-Aldrich	HPA036475
Munc 18-1 ( WB 1:1000; ICC 1:500)	Synaptic Systems	116002
SNAP25 (WB :1000; ICC 1:200)	Synaptic Systems	111011
synaptobrevin-2/VAMP2 Clone 69.1 (WB 1:2000; ICC 1:500)	Synaptic Systems	104211
synaptophysin G96 (WB 1:1000)	Synaptic Systems	101002
synaptotagmin-1 (WB 1:1000; ICC 1:200)	Synaptic Systems	105011
synaptotagmin-7 (WB 1:1000; ICC 1:200)	Synaptic Systems	105173
syntaxin 1 (WB 1:5000; ICC 1:500)	Synaptic Systems	110011
Bacterial Strains and Virus
FUGW (O.S.) DH5a	gift from Oliver Schlüter	Schlüter
FUGW-rendoA1	made by Milosevic laboratory	Milosevic
FUGW-rendoA1-BAR	made by Milosevic laboratory	Milosevic
FUGW-rendoA1-ΔITSN	made by Milosevic laboratory	Milosevic
FUGW-rendoA2	made by Milosevic laboratory	Milosevic
FUGW-rendoA2-BAR	made by Milosevic laboratory	Milosevic
XL 10 Gold Ultracompetent Cells	Agilent Stratagene	200314
Dh5α competent Cells	Thermo Fisher	18265017
Chemicals, Peptides, and Recombinant Proteins
2-Mercaptoethanol	Carl Roth	422.3
Acetic acid (CH3COOH)	Carl Roth	X895.2
Acrylamide	Carl Roth	3029.2
Agarose	Biozym	840004
Ammonium chloride (NH4Cl)	Carl Roth	K298.1
Ammonium Persulfate (APS)	AMRESCO	486
Ascorbic acid (L-)	Sigma Aldrich	A5960
Bovine serum albumin (BSA)	Carl Roth	CP84.2
Bromophenol blue	Carl Roth	T116.1
Calcium chloride (CaCl2)	Carl Roth	CN93.1
Cholera Toxin Subunit B (Recombinant), Alexa Fluor™ 594 Conjugate	Thermo Fisher	C22842
cOmplete ULTRA Tablets, EDTA-free, Protease Inhibitor Cocktail	Sigma-Aldrich	5892953001
DAPI	Carl Roth	6335.1
Dimethyl sulfoxide (DMSO)	Sigma-Aldrich	41639
Dithiothreitol (DTT)	Carl Roth	6908.1
DMEM powder	Gibco® (Life Technologies)	52100-021
DNase	Sigma-Aldrich	D4227
Ethanol absolute	VWR	20816298
Ethidium bromide	VWR	E406
Ethylenediaminetetraacetic acid (EDTA)	Carl Roth	8043.2
Ethylene glycol bis(2-aminoethyl ether)tetraacetic acid (EGTA)	Carl Roth	3054
Fura-4F	Invitrogen	F14174
Furaptra	Invitrogen	M1290
Gelatin from cold water fish	Sigma-Aldrich	G7765
Glucose	Sigma-Aldrich	G8270
Potassium L-Glutamate	Sigma-Aldrich	G1501
Glutaraldehyde	ApplieChem	A3166.0100
Glycerol	Carl Roth	7530.1
Glycine	Carl Roth	3908.3
Goat Serum	Life Technologies	10000C
HaltTM Protease & Phosphatase single use Inhibitor Cocktail (100X)	Thermo Fisher	78442
HEPES	Carl Roth	HN77.2
Insulin-selenium-transferrin (ITS-100X)	Gibco® (Life Technologies)	51500-056
IPTG, dioxine free	Carl Roth	2316,3
L-Cysteine	Sigma-Aldrich	C7352
Lipofectamine 2000 Reagent	ThermoFisher Scientific	11668-019
LuminataTM Forte Western HRP Substrate	Millipore	WBLUF0500
Magnesium chloride (MgCl2)	VWR	8.14733.0100
mCLING-Atto 647	Synaptic System	710 006AT1
Methanol	VWR	20903.4
Methyl nadic anhydride (MNA)	Sigma Aldrich	45347
Mg-Adenosine triphosphate (ATP)	Sigma-Aldrich	A9187
Milkpowder, blotting grade	Carl Roth	T145
Mowiol 4-88	AppliChem	A9011
Na-GTP	Sigma-Aldrich	G8877
Osmium Tetroxide	Sigma Aldrich	O5500
PageRuler Plus Prestained Protein Ladder	Thermo Scientific	26619
Papain	Worthington Biochemical	LS003127
Paraformaldehyde (PFA)	BioChemica	A3813
Penicillin/ Streptomycin	Life Technologies	15140122
Phosphate buffered saline (PBS)	Sigma Aldrich	P4417
Phospocreatine kinase	Roche	10 127 566001
PhosStop tablets	Sigma-Aldrich	4906837001
Poly-L-Lysine	Sigma-Aldrich	P-8920
Potassium acetate	Carl Roth	T874
Potassium chloride (KCl)	Volu-Sol	83608.3
Potassium dihydrogen phosphate (KH2PO4)	Carl Roth	3904.1
Potassium phosphate dibasic (K2HPO4)	Carl Roth	P749.2
Proteinase K	Roche	3115879001
Skim Milk Powder	Fluka	70166
Sodium bicarbonate (NaHCO3)	Sigma-Aldrich	71631
Sodium cacodylate	Carl Roth	5169.1
Sodium chloride (NaCl)	AppliChem	A1430,0010
Sodium deoxycholate	Sigma-Aldrich	30970
Sodium dihydrogen phosphate dihydrate	Carl Roth	T879
Di-Sodium hydrogen phosphate dihydrate	Carl Roth	4984
Sodium dodecyl sulfate (SDS)	Sigma-Aldrich	L4509-500G
Sodium hydroxide pellets (NaOH)	Carl Roth	6771.1
Tetramethylethylenediamine (TEMED)	Sigma-Aldrich	T7024
Tranferrin Alexa 546	ThermoFischer Scientific	T133443
Tris(hydroxymethyl)aminomethane (Tris)-Base	Sigma-Aldrich	T1503
Tris(hydroxymethyl)aminomethane (Tris)-HCl	Carl Roth	9090.2
Triton X-100	Carl Roth	3051.3
Trypsin-EDTA (0.05%), phenol red	Gibco® (Life Technologies)	11580626
Tween-20	AMRESCO	777
Vitamin C	Sigma-Aldrich	A5960
Critical Commercial Assays
PierceTM BCA Protein Assay Kit	Thermo Scientific	23225
QuickChange II XL Site-Directed 30rx Kit	Consence	1022731
GoTaq Flexi DNA polymerase kit	Promega	M8291
Amicon® Ultra-15 Centrifugal Filter Unit	Merck	UFC9100
Experimental Model: Cell Lines
HEK 293	ATCC®	ATCC® CRL-3216™
Experimental Models: Organism / Strains
Mouse: Endophilin A1-A2-A3 colony	Milosevic et al. 2011	The Jacksons Laboratory
Mouse: C57BL/6j	purchased from Janvier through ZTE Göttingen	Janvier
Mouse: Intersectin-1 KO colony	obtained from Prof V. Haucke (Berlin, Germany)	Prof V. Haucke
Oligonucleotides/Primers
mEndo1-for: CCACGAACGAACGACTCCCAC	Eurofins	N/A
mEndo1-RV1-WT: CGCACCTGCACGCGCCCTACC	Eurofins	N/A
mEndo1-RV3-Neo: TCATAGCCGAATAGCCTCTCC	Eurofins	N/A
mEndo2-Ko-For: CCTAGGGGCTTGGGTTGTGATGAGT	Eurofins	N/A
mEndo2-Ko-Rev: CGTATGCAGCCGCCGCATTGCATC	Eurofins	N/A
mEndo2-WT-For: CTTCCTGCCTTGCTGCCTTCCTTA	Eurofins	N/A
mEndo2-WT-Rev: GCCCCACAACCTTCTCGCTGAC	Eurofins	N/A
mEndo3_KO-R: CAACGGACAGACGAGAGATTC	Eurofins	N/A
mEndo3_LOX-R: TGTGACAGTGGTGACCACAG	Eurofins	N/A
mEndo3_SDL-F: CTCCCCATGGTGGAAAGGTCCATTC	Eurofins	N/A
endophilin A1-F: GCAACTTTGGTCCTGCTCTC	Eurofins	N/A
endophilin A1-R: GAATCTTGCCTTGTCGCTTC	Eurofins	N/A
endophilin A2-F: GAAGGGACCAAACTGGATGA	Eurofins	N/A
endophilin A2-R: ATGCACTCTCCCAACAGACC	Eurofins	N/A
endophilin A3-F: CACCTGAGAAAGCTGGAAGG	Eurofins	N/A
endophilin A3-R: GCTCCTGGAGGATCTCTGTG	Eurofins	N/A
Hprt-F: CCTCCTCAGACCGCTTTTT	Eurofins	N/A
Hprt-R: AACCTGGTTCATCATCGCTAA	Eurofins	N/A
mSTX6_F ACAGGCCGTCATGCTAGATG	Eurofins	N/A
mSTX6_R GGATGGCTATGGCACACCAC	Eurofins	N/A
mSTX16_F CACCAGGCGTTTAACCGAC	Eurofins	N/A
mSTX16_R ATGCTACGTGAATGCAGAGGG	Eurofins	N/A
mVAMP2_F GCTGGATGACCGTGCAGAT	Eurofins	N/A
mVAMP2_R GATGGCGCAGATCACTCCC	Eurofins	N/A
mVAMP4_F TTCAAGCGCCACCTAAATGAT	Eurofins	N/A
mVAMP4_R CCAGATGGTCCCCGTAGAAAAA	Eurofins	N/A
mSYT1_F CTGTCACCACTGTTGCGAC	Eurofins	N/A
mSYT1_R GGCAATGGGATTTTATGCAGTTC	Eurofins	N/A
mSYT4_F CCCGGACGACGAGTTCTTC	Eurofins	N/A
mSYT4_R TTTGATCTCCTCTCGCAGGTT	Eurofins	N/A
ATP6VoA1_F GGACCGACAGAGGAGGATG	Eurofins	N/A
ATP6VoA1_R GCCAAAGTCAAACTCTTCTGCG	Eurofins	N/A
mCHGB_F GCTCAGCTCCAGTGGATAACA	Eurofins	N/A
mCHGB_R CAGGGGTGATCGTTGGAACAC	Eurofins	N/A
DBH_F GAGGCGGCTTCCATGTACG	Eurofins	N/A
DBH_R TCCAGGGGGATGTGGTAGG	Eurofins	N/A
Software and Algorithms
Adobe Illustrator CS5.1	Adobe Systems Inc.
Fiji/ImageJ	NIH
Igor Pro	Wavemetrics
Image Studio	Li-cor Bioscience
Imaris 8.0.2	Bitplane
Microsoft Office	Microsoft Corporation
Prism 6	GraphPad
Pulse/PULSEFIT	HEKA electronics
Volocity 6	PerkinElmer
ZEN black	Carl Zeiss AG
ZEN blue	Carl Zeiss AG
IMOD	bio3d.colorado.edu/imod
Sigma Plot 13	Systat Software GmbH
